# Supplementary material for: Genetic and Phylogenetic Analysis of Feline Coronavirus in Guangxi Province of China from 2021 to 2024
Source: Vet Sci. 2024 Sep 25;11(10):455. doi: 10.3390/vetsci11100455 (PMC11512343; doi:10.3390/vetsci11100455)
Supplement: Supplementary file 1 [file vetsci-11-00455-s001.zip]

Archive with 1 entries (1 files):
- vetsci-3187566-supplementary.pdf
